# Supplementary material for: Comprehensive Gene Expression Analyses of Immunohistochemically Defined Subgroups of Muscle-Invasive Urinary Bladder Urothelial Carcinoma
Source: Int J Mol Sci. 2021 Jan 10;22(2):628. doi: 10.3390/ijms22020628 (PMC7828072; doi:10.3390/ijms22020628)
Supplement: Supplementary file 1 [file ijms-22-00628-s001.zip]

Archive with 2 entries (2 files):
- UCC_vIJMS_supple1.pdf
- UCC_vIJMS_supple2.pdf
